# Supplementary material for: Organic Dye-Derived N, S Co-Doped Porous Carbon Hosts for Effective Lithium Polysulfide Confinement in Lithium–Sulfur Batteries
Source: Nanomaterials (Basel). 2021 Nov 4;11(11):2954. doi: 10.3390/nano11112954 (PMC8624343; doi:10.3390/nano11112954)
Supplement: Supplementary file 1 [file nanomaterials-11-02954-s001.zip]

Archive with 1 entries (1 files):
- nanomaterials-1443153-Supplementary.pdf
